# Supplementary material for: Mediation CNN (Med-CNN) Model for High-Dimensional Mediation Data
Source: Int J Mol Sci. 2025 Feb 20;26(5):1819. doi: 10.3390/ijms26051819 (PMC11899585; doi:10.3390/ijms26051819)
Supplement: Supplementary file 1 [file ijms-26-01819-s001.zip]

Archive with 1 entries (1 files):
- ijms-3370619-supplementary.xlsx
