# Supplementary material for: Mediation CNN (Med-CNN) Model for High-Dimensional Mediation Data
Source: Int J Mol Sci. 2025 Feb 20;26(5):1819. doi: 10.3390/ijms26051819 (PMC11899585; doi:10.3390/ijms26051819)
Supplement: Supplementary file 1 [file ijms-26-01819-s001.zip › ijms-3370619-supplementary.xlsx]

## Sheet: Sheet1
	OTUS in vaginal microbiom data
Phylum	OTUS
Firmicutes	o__Clostridiales*
	g__Anaerococcus*
	g__Finegoldia*
	f__Ruminococcaceae*
	g__Peptoniphilus*
	g__1.68*
	f__Lachnospiraceae*
	s__anginosus*
	s__anaerobius*
	g__Dialister*
	s__prausnitzii*
	g__WAL_1855D*
	g__Clostridium*
	g__Peptococcus*
	s__iners*
	f__.Mogibacteriaceae.*
	g__Gemella*
	g__Blautia*
	g__Staphylococcus*
	g__Megasphaera*
	s__epidermidis*
	g__Ruminococcus*
	g__Parvimonas*
	s__formicigenerans*
	g__Moryella*
	g__Aerococcus*
	g__Lactobacillus*
	s__dispar*
	g__Gallicola*
	g__Veillonella*
	s__vaginalis*
	g__Streptococcus*
	o__Lactobacillales*
	g__Lactococcus*
	s__indoligenes*
	f__Erysipelotrichaceae*
	g__Oscillospira*
	g__Dorea*
	g__Coprococcus*
	g__.Ruminococcus.*
	g__Shuttleworthia*
	s__agalactiae*
	s__moorei*
	g__Lachnospira*
	s__coleohominis*
	g__Peptostreptococcus*
	c__Bacilli*
	g__Facklamia*
	f__Peptostreptococcaceae*
	f__.Tissierellaceae.*
	s__haemolyticus*
	f__Clostridiaceae*
	g__Exiguobacterium*
	g__Roseburia*
	f__Gemellaceae*
	g__Helcococcus*
	s__aureus*
	g__Megamonas*
	s__biforme*
	g__Granulicatella*
	s__perfringens*
	s__infantis*
	s__dolichum*
	s__salivarius*
	g__Catenibacterium*
	g__ph2*
	g__Phascolarctobacterium*
	g__Jeotgalicoccus*
	f__Veillonellaceae*
	s__obeum*
	g__Anaerostipes*
	s__bromii*
	g__Holdemania*
	o__Bacillales*
	f__Planococcaceae*
	s__flavefaciens*
	s__callidus*
	s__parvula*
	g__Mogibacterium*
	s__delbrueckii*
	g__Bacillus*
	g__Succiniclasticum*
	s__ruminis*
	s__reuteri*
	f__Aerococcaceae*
	g__Acidaminococcus*
	s__luteciae*
	f__Christensenellaceae*
	s__torques*
	f__Peptococcaceae*
	g__Proteiniclasticum*
	s__producta*
	s__pettenkoferi*
	f__Bacillaceae*
	g__Alloiococcus*
	s__satelles*
	s__cateniformis*
	s__saccharogumia*
	s__p.1630.c5*
	g__Selenomonas*
	f__Streptococcaceae*
	g__SMB53*
	s__sciuri*
	s__cereus*
	f__Enterococcaceae*
	s__mucosae*
	s__zeae*
	s__flexus*
	g__Paenibacillus*
Proteobacteria	g__Corynebacterium*
	g__Actinomyces*
	o__Actinomycetales*
	g__Varibaculum*
	f__Coriobacteriaceae*
	g__Mobiluncus*
	g__Atopobium*
	g__Gardnerella*
	s__acnes*
	g__Arcanobacterium*
	s__vaginae*
	g__Propionibacterium*
	s__simulans*
	g__Brevibacterium*
	s__lymphophilum*
	s__europaeus*
	s__mucilaginosa*
	s__granulosum*
	s__aerofaciens*
	g__Slackia*
	g__Bifidobacterium*
	g__Dermabacter*
	g__Actinobaculum*
	f__Micrococcaceae*
	s__durum*
	g__Rothia*
	s__paucivorans*
	s__kroppenstedtii*
	s__dentocariosa*
	s__amarae*
	s__adolescentis*
	s__palustris*
	s__bifida*
	f__Propionibacteriaceae*
	s__longum*
	f__Actinomycetaceae*
	f__Nocardiaceae*
	g__Micrococcus*
	g__Mycobacterium*
	g__Trueperella*
	g__Salinibacterium*
	s__luteus*
	g__Brachybacterium*
	g__Renibacterium*
	s__bifidum*
	g__Gordonia*
	s__jenensis*
	f__Geodermatophilaceae*
	g__Patulibacter*
	g__Microbacterium*
	f__C111*
	f__Microbacteriaceae*
	g__Adlercreutzia*
	s__subterranea*
Actinobacteria	g__Porphyromonas*
	o__Bacteroidales*
	g__Fusobacterium*
	g__Sneathia*
	f__S24.7*
	g__Prevotella*
	g__Ureaplasma*
	g__Bacteroides*
	f__Rs.045*
	s__barnesiae*
	s__uniformis*
	g__.Prevotella.*
	s__anthropi*
	s__melaninogenica*
	g__Pyramidobacter*
	f__Rikenellaceae*
	s__copri*
	g__Parabacteroides*
	s__distasonis*
	s__fragilis*
	s__plebeius*
	s__caccae*
	f__RF16*
	s__stercorea*
	f__.Weeksellaceae.*
	f__Chitinophagaceae*
	p__SR1*
	g__Capnocytophaga*
	g__Cloacibacterium*
	s__ovatus*
	s__nanceiensis*
	g__Treponema*
	g__Flavobacterium*
	g__Chryseobacterium*
	s__ochracea*
	g__TG5*
	g__Calothrix*
	c__TM7.3*
	s__succinicans*
	g__Odoribacter*
	g__Butyricimonas*
	o__Streptophyta*
	f__Holophagaceae*
	f__Cryomorphaceae*
	g__Sediminibacterium*
	g__Phormidium*
	g__Mycoplasma*
	s__obliquus*
	s__piscolens*
	g__Cytophaga*
	o__iii1.15*
	g__Leptotrichia*
	g__Hymenobacter*
	g__Flectobacillus*
	g__Pedobacter*
	s__nigrescens*
	o__Cytophagales*
	s__gordonii*
	g__Spirosoma*
	g__Sediminicola*
	s__acuminata*
	f__F16*
	s__intermedia*
	s__galeata*
	f__Cytophagaceae*
	c__TM7.1*
	g__Paludibacter*
	f__Gomphosphaeriaceae*
Other	s__ureolyticus*
	f__Enterobacteriaceae*
	f__Comamonadaceae*
	g__Sutterella*
	g__Campylobacter*
	s__geniculata*
	g__Acinetobacter*
	g__Stenotrophomonas*
	s__parainfluenzae*
	f__Neisseriaceae*
	o__Burkholderiales*
	f__Sphingomonadaceae*
	s__veronii*
	s__subflava*
	g__Enhydrobacter*
	s__johnsonii*
	g__Pseudomonas*
	s__lividum*
	g__Haemophilus*
	f__Pasteurellaceae*
	s__lwoffii*
	g__Bilophila*
	f__Oxalobacteraceae*
	o__Rhizobiales*
	c__Gammaproteobacteria*
	g__Janthinobacterium*
	s__multocida*
	f__Methylobacteriaceae*
	f__Pseudomonadaceae*
	g__Sphingomonas*
	s__retroflexus*
	s__mucosa*
	g__Devosia*
	f__Acetobacteraceae*
	g__Aquimonas*
	g__Rubrivivax*
	s__schindleri*
	g__Pelomonas*
	g__Neisseria*
	g__Klebsiella*
	g__Serratia*
	c__Betaproteobacteria*
	f__Idiomarinaceae*
	s__guillouiae*
	g__Skermanella*
	g__Kaistobacter*
	g__Conchiformibius*
	g__Proteus*
	g__Erwinia*
	f__Bradyrhizobiaceae*
	o__RF32*
	s__chrysanthemi*
	s__morganii*
	g__Arcobacter*
	g__Rhodobacter*
	s__stutzeri*
	f__Methylophilaceae*
	g__Pandoraea*
	g__Kingella*
	s__altamirensis*
	g__Novosphingobium*
	s__hispanicum*
	f__Hyphomonadaceae*
	g__Agrobacterium*
	s__yabuuchiae*
	g__Cupriavidus*
	s__mobilis*
	g__Methyloversatilis*
	g__Dechloromonas*
	o__Myxococcales*
	f__Helicobacteraceae*
	g__Cellvibrio*
	s__parahaemolyticus*
	s__acidaminiphila*
